# Supplementary material for: Secretome of Adipose-Derived Stem Cells Cultured in Platelet Lysate Improves Migration and Viability of Keratinocytes
Source: Int J Mol Sci. 2023 Feb 9;24(4):3522. doi: 10.3390/ijms24043522 (PMC9962933; doi:10.3390/ijms24043522)
Supplement: Supplementary file 1 [file ijms-24-03522-s001.zip]

Archive with 1 entries (1 files):
- ijms-2142371-supplementary.pdf
